# Supplementary material for: Phosphate deficiency induced by infection promotes synthesis of anthracnose-resistant anthocyanin-3-O-galactoside phytoalexins in the Camellia sinensis plant
Source: Hortic Res. 2023 Dec 5;10(12):uhad222. doi: 10.1093/hr/uhad222 (PMC10709544; doi:10.1093/hr/uhad222)
Supplement: Web_Material_uhad222 [file web_material_uhad222.zip]

Archive with 2 entries (2 files):
- Supporting Information.docx
- Supporting TtableS.xlsx
