# Supplementary material for: Phosphate deficiency induced by infection promotes synthesis of anthracnose-resistant anthocyanin-3-O-galactoside phytoalexins in the Camellia sinensis plant
Source: Hortic Res. 2023 Dec 5;10(12):uhad222. doi: 10.1093/hr/uhad222 (PMC10709544; doi:10.1093/hr/uhad222)
Supplement: Web_Material_uhad222 [file web_material_uhad222.zip › Supporting TtableS.xlsx]

## Sheet: TableS1
	TableS1 The phenolic metabolites in the leaves of the cultivars “LJ43” and “ZJ”(average values of peak area).
		LJ-1	LJ-2	LJ-3	Average value	ZJ-1	ZJ-2	ZJ-3	Average value
I: phenolic acids	Quinic acid	38361	42994	37128	39494.3	985487	895229	938262	939659
	Coumaroyl shikimic acid	64722	64229	69303	66084.7	76591	85672	91802	84688.3
	3-p-coumaroylquinic acid	316952	290834	277130	294972	1091614	1094848	1164705	1.11706e+06
	5-p-coumaroylquinic acid	667487	650691	571100	629759	948708	966307	1004863	973293
	cis-5-p-coumaroylquinic acid	1278707	1273476	1271609	1.2746e+06	4262256	4148324	4459164	4.28991e+06
	3-caffeoylquinic acid	53230	53313	55369	53970.7	495970	540522	567564	534685
	Chlorogenic acid	130224	130711	128422	129786	826727	561009	587958	658565
	Caffeic acid hexoside	1118910	1114757	1089928	1107865	1027425	911106	905194	947908
II: gallic acid and its derivatives	3-O-galloylquinic acid	6853566	7158231	7395549	7135782	4091081	4326926	4609404	4.34247e+06
	Gallic acid	44312	39084	48285	43893.7	197516	244190	268490	236732
	Methyl gallate	84550	77324	83175	81683	35709	61212	65386	54102.3
	β-glucogallin	442389	408866	433487	428247	360840	376599	389723	375721
	Digalloyl glucose	19253	22459	18414	20042	43129	47260	51349	47246
	Trigalloyl glucose	50359	49142	52921	50807.3	43271	47458	52455	47728
	Strictinin	73399	76321	72431	74050.3	551527	690079	774104	671903
III: flavan-3-ol monomers	Catechin	466193	473933	478725	472950	496214	481530	502139	493294
	Epicatechin	5522545	5697555	5475012	5.56504e+06	6059318	5822064	6022930	5968104
	Gallocatechin	1898084	1974508	2021626	1.96474e+06	1590743	1648612	1709885	1.64975e+06
	Epiafzelechin gallate	385852	408029	391003	394961	39580	40963	43302	41281.7
	Epigallocatechin	10412829	10636703	10349667	1.04664e+07	9921323	9498884	9620819	9680342
	Epicatechin gallate	20032651	20857940	19383607	2.00914e+07	17798970	15186913	17295651	1.67605e+07
	EGCG	114281485	120005062	117676440	1.17321e+08	75033855	74820587	78326928	7.60605e+07
	(-)-EC-3-O-(4''-O-methyl)-gallate	12048	29335	8290	16557.7	3742882	3330028	3565942	3546284
	(-)-EGC-3-O-(4''-O-methyl)-gallate	14659	33744	11993	20132	6267440	5581252	5929844	5.92618e+06
IV: flavan-3-ol polymers	PA B4	1558243	1474719	1433437	1.4888e+06	1440557	1324465	1380698	1.38191e+06
	PA B2	368178	348552	342825	353185	920560	859098	885728	888462
	EC-EGC	1597678	1696276	1673982	1.65598e+06	2231193	2166316	2272273	2.22326e+06
	EC-ECG	243909	269749	230308	247989	1951483	1902060	1941531	1.93169e+06
	C-EGCG	117594	135866	138561	130674	18510	23040	21152	20900.7
	EC-EGCG	24506	28912	23788	25735.3	733554	658486	740907	710982
	EGC-EGCG	495945	501799	501068	499604	3529373	3347026	3594912	3490437
	EGC-EGC	1778792	1857086	1761902	1799260	2539411	2504213	2581998	2541874
V: flavonols glycosides	K-3-O-gal-rha	1118687	1172641	1185568	1.15897e+06	1230330	1132645	1205364	1.18945e+06
	K-3-O-di-p-coumaroylhexoside	96143	100239	94552	96978	482459	461201	480878	474846
	K-3-O-galactosylrutinoside	1965473	2075892	1960038	2.00047e+06	956735	834455	862785	884658
	K-3-O-glucosylrutinoside	2277865	2439995	2330820	2349560	3315741	3091245	3169628	3.1922e+06
	Q-3-O-galactosylrutinoside	1507916	156661	15730	560102	241883	236662	253755	244100
	Q-3-O-glu-rha	5970132	6181475	5920366	6023991	1890630	1704430	1798596	1.79789e+06
	Q-3-O-glucosylrutinoside	2203189	2319153	2364637	2.29566e+06	395303	371484	398654	388480
	M-3-O-galactoside	6417980	6775329	6517444	6570251	3211547	3111192	3292498	3205079
	M-3-O-rutinoside	933121	960918	967288	953776	542054	529073	576048	549058
VI: anthocyanins	Pelargonidin-3-O-rutinoside	112681	125918	120187	119595	552723	436956	452888	480856
	Cyanidin-3-O-galactoside	57929	113019	60005	76984.3	28998644	31097884	30817855	3.03048e+07
	Cyanidin-3-O-rutinoside	2033696	2989769	1632549	2.21867e+06	44488779	34870683	40517355	39958939
	Delphinidin-3-O-galactoside	79877	171249	99657	116928	14124443	12634791	14163899	1.3641e+07
	Delphinidin-3-O-rutinoside	6336343	7641919	6226909	6735057	23848268	20223088	21698654	2.19233e+07

## Sheet: TableS2
	TableS2 Changes in phenolic metabolites in the leaves of the resistant cultivar “ZC 108” within 6 hpi–6 dpi after C. camelliae infection (average values of peak area).
		CK leaves								inoculated leaves
	Compound	6h	12h	24h	48h	72h	96h	6day		6hpi	12hpi	1dpi	2dpi	3dpi	4dpi	6dpi
I: phenolic acids	Quinic acid	1.92915e+06	1.51019e+06	1.5645e+06	1.43448e+06	1.37475e+06	1.44287e+06	1.49603e+06		1.6124e+06	1574087	1.26891e+06	1.34888e+06	1.35313e+06	966727	867476
	Caffeic acid hexoside	351895	319951	338490	409597	347889	326619	398770		382291	368134	361490	439243	377643	344686	1.45444e+06
	3-p-coumaroylquinic acid	249905	357436	235047	338253	248227	233698	208285		238764	299903	282272	282286	283663	259112	254946
	5-p-coumaroylquinic acid	171370	198908	179644	202399	166132	146423	144290		168878	195330	181968	189039	173923	185496	160722
	Cis-5-p-coumaroylquinic acid	643871	659221	376336	353934	392912	417929	361913		639757	674704	371475	376810	741038	367482	368233
	3-caffeoylquinic acid	50930.3	71507.7	52001	48530	37444	33793.3	30933.7		61020	65984.3	49894	45994.3	36947.3	38376	33311.7
	Coumaroyl shikimic acid	93940.7	94145.7	107306	123817	141895	119363	110536		99959.3	92038	105896	125791	135161	150702	159033
	Chlorogenic acid	67932.3	68875	65429.3	59954.7	59727	44491	40192.7		63295.7	63584.3	54265.7	56198	54159.7	55489.7	51851
II: gallic acid and its derivatives	Digalloyl glucose	26532.3	27520.7	25609	26966.3	22070	21810.3	26427.3		26114.7	34645.7	21879.7	27085	25141.7	25188.3	30785
	Strictinin	115691	167854	178991	194559	162589	143655	161143		133613	203624	110605	187424	158879	161583	172071
	Trigalloyl glucose	60086.7	65083	53461.7	63471	50411.7	49022	56104.7		41571.3	93561	43541.7	65717.7	53282	60134.3	77267.3
	Gallic acid	12143.7	21330	13451.3	12421.3	8192.33	13725.3	9791		16068	28034.7	13502.3	11968.3	16006	9385.33	12020.7
	Methyl gallate	253005	314607	355509	407199	201331	278628	399374		285661	308942	291480	1.22378e+06	220284	240910	401881
	3-O-galloylquinic acid	4195578	3852329	3849469	4.05343e+06	3.51985e+06	3.63326e+06	3303988		4.30012e+06	4.36399e+06	3.38929e+06	4.42856e+06	3990667	4028022	3525491
	β-glucogallin	903297	1.48134e+06	820858	1.03904e+06	753478	844058	711069		1164199	1.10888e+06	862841	1127188	1.18066e+06	828131	738942
III: flavan-3-ol monomers	Catechin	176254	180259	283622	344395	398716	293979	297415		243286	196617	232698	315292	398398	451970	712552
	Epicatechin	1.46931e+06	1.79256e+06	1.94627e+06	1.92426e+06	2.02601e+06	1.73234e+06	1.84859e+06		1.5189e+06	1774181	2.05251e+06	2.12344e+06	2.15354e+06	2.22145e+06	3.40264e+06
	Gallocatechin	1534829	1.1483e+06	1678442	1.89815e+06	2330734	2.10678e+06	2.14929e+06		1.77328e+06	1461153	1626953	1.8804e+06	2.31194e+06	2.55436e+06	2587207
	Epigallocatechin	6.40962e+06	5.8256e+06	5.92359e+06	6.36644e+06	6.12042e+06	6192680	6.26052e+06		6.47659e+06	6.23126e+06	6.15366e+06	6.42504e+06	6.44486e+06	6.81257e+06	6531766
	Epicatechin gallate	8.4383e+06	7710811	6815103	7015911	7257126	6.81858e+06	7251827		7.89497e+06	7.87842e+06	6.52874e+06	7723521	7.56298e+06	7.32504e+06	7.95094e+06
	EGCG	6.0975e+07	5.78088e+07	57031684	57404875	3.98961e+07	5.32858e+07	5.58862e+07		40339683	60685877	58080483	61654340	5.56144e+07	5.72606e+07	5.9049e+07
IV: flavan-3-ol polymers	Prothocyanidin B3	314249	295099	453029	527029	558772	415209	488214		408702	336482	412310	482809	582242	774270	1.18449e+06
	Prothocyanidin B4	75915.3	74758.7	107702	109398	112420	56103.7	100540		102784	85127	81839	103848	112518	161250	249240
	EC-EGC	949289	922035	970839	1.35563e+06	1599448	1.29546e+06	1.26062e+06		3.32884e+06	1.18262e+06	1.14486e+06	1136792	1564385	2.22323e+06	3.07486e+06
	EGC-EGC	1.2163e+06	934836	1.72028e+06	1.91837e+06	1.96815e+06	2077908	2.62726e+06		1.68897e+06	1.3249e+06	1751248	1832790	2.2589e+06	3038793	3205340
	EC-EGCG	39604.3	66528.3	87809.7	116177	93292.3	17192.7	24674.3		65121	62310.3	98321.7	113075	98239	33674	103077
	EGC-EGCG	314347	345912	434652	534154	546232	498430	559543		432232	398277	435617	527780	518201	661575	719839
V: flavonols glycosides	K-3-O-di-p-coumaroylhexoside	457498	417832	309143	370358	364107	305661	310414		382608	386756	780926	356267	1.03846e+06	341525	420830
	K-3-O-galactosylrutinoside	280757	242188	190744	209186	216927	202692	192973		250146	234314	212989	207119	214036	220863	254114
	K-3-O-glucosylrOutinoside	501665	457959	1.28704e+06	334168	360426	351297	325935		410160	421464	354823	359443	388048	333925	441595
	Q-3-O-glucoside	122140	113985	144343	168039	156795	125457	98240.3		97227	146755	152183	136341	119155	243388	213576
	Q-3-O-rutinoside	65189.7	57294.3	85685.7	97211.3	107986	48651	52495		57216	62743.3	88813.7	84762.3	63940.7	143443	113545
	Q-3-O-galactosylrutinoside	44701.7	36620.3	30905.7	26451.7	28393.7	30606.3	28039.3		40210.7	31735	25520.7	38585.7	32470.7	33495	45482.7
	M-3-O-galactoside	408350	343926	370746	433811	424208	357461	335088		378917	385886	395999	400265	357147	450416	427921
	M-3-O-glucoside	1071807	895535	961482	1.12838e+06	1182437	1.00127e+06	897759		971474	1.05e+06	1.1063e+06	1.04948e+06	1.00038e+06	1.36563e+06	1208607
VI: anthocyanins	Pelargonidin-3-O-rutinoside	250766	241205	250485	251705	281824	219995	238956		270958	253891	234733	257374	237362	275394	307602
	Cyanidin-3-O-galactoside	38347.3	85629.3	115073	1107413	188553	49068.3	75031.3		60994.7	49379.7	207660	231263	317503	771586	9.81054e+06
	Cyanidin-3-O-rutinoside	1.59633e+06	1.5704e+06	1.57401e+06	1905213	1820125	1.29586e+06	1.23794e+06		1455673	1.59501e+06	1.83941e+06	1.66556e+06	1.52097e+06	1.99423e+06	2267933
	Delphinidin-3-O-galactoside	40887.3	50068.3	61551.3	149506	70488	36697.7	45112.7		44912.3	49773.7	82029	80225	76010.7	153260	1116296
	Delphinidin-3-O-rutinoside	703921	662620	767353	900914	869992	591078	551170		634768	698049	810624	800522	692942	1084974	987117

## Sheet: TableS3
TableS3 Fragments per kilobase of exon model per million mapped fragments (FPKM) of phenolic compound synthesis pathway in 6 hpi–6 dpi leaves after C. camelliae infection with resistant cultivar "ZC108".
				CK leaves							inoculated leaves
Pathways	Gene-ID	Names	6h	12h	24h	48h	72h	96h	6day		6hpi	12hpi	1dpi	2dpi	3dpi	4dpi	6dpi
Shikimic acid pathway	CSS0009924	CsDAHP	155.147	167.1	85.527	56.5	36.06	38.967	24.97		184.327	138.753	181.353	60.567	78.427	138.99	183.01
	CSS0012363	CsDHQS	147.93	165.95	118.653	90.68	77.103	87.72	72.27		138.283	155.88	124.987	97.863	94.79	106.453	105.17
	CSS0027728	CsSDH	3.53	4.633	5.713	6.09	4.157	4	4.307		3.867	4.727	9.217	4.717	5.687	8.597	22.167
phenylpropane pathway	CSS0041448	CsPALa	657.467	978.347	603.713	463.64	244.25	256.713	151.637		681.05	820.067	878.613	551.243	393.08	588.97	717.123
	CSS0048281	CsPALb	110.31	119.9	69.133	52.723	24.097	22.92	17.58		115.65	107.257	122.667	68.043	61.22	109.86	157.81
	CSS0018870	CsPALc	31.18	42.987	23.093	18.88	9.133	7.58	3.857		32.963	39.29	42.107	23.27	20.027	35.777	54.26
	CSS0001442	CsPALd	176.407	213.747	113.313	76.16	30.63	19.15	14.933		181.787	213.173	267.423	112.75	178.617	371.7	800.333
	CSS0034802	CsPALe	364.363	429.733	246.027	182.107	103.127	92.633	71.757		327.627	389.05	402.333	200.507	213.25	345.807	541.267
	CSS0010367	CsPALf	56.46	109.793	59.553	52.663	34.573	29.667	34.973		62.207	78.62	163.293	64.637	91.713	189.7	424.823
	CSS0002737	CsC4Hb	299.307	494.23	251.387	181.857	87.207	88.44	54.09		304.03	415.483	561.733	262.42	223.187	398.817	669.82
	CSS0011139	CsC4Hc	0.817	0.3	0.737	0.193	0.313	0.13	0.19		0.92	1.077	0.25	0.423	0.703	1.593	5.36
	CSS0016246	Cs4CLa	77.04	113.623	56.073	44.233	27.143	24.05	20.257		83.423	93.413	95.053	46.167	61.753	108.217	209.613
	CSS0011741	Cs4CLb	70.35	51.98	31.24	24.173	14.69	11.22	13.07		106.897	65.107	55.373	22.337	62.517	115.95	279.09
	CSS0003013	Cs4CLc	193.813	318.743	161.88	122.017	62.15	62.21	38.697		188.593	250.46	263.167	145.127	119.957	181.183	208.303
flavonoid pathway	CSS0004474	CsCHSa	1643.07	2433.54	1391.51	1161.29	600.07	655.557	382.22		1556.89	2029.39	2516.6	1449.24	1049.44	1695.6	2024.42
	CSS0007714	CsCHSb	338.403	528.18	285.777	239.053	121.42	129.667	79.787		323.333	439.12	539.337	307.693	219.253	362.347	423.597
	CSS0030597	CsCHSc	1296.25	1779.87	1173.91	1032.62	551.713	527.007	359.17		1248.34	1531.48	1929	1216.9	862.463	1280.39	1465.16
	CSS0050436	CsCHIa	110.967	153.253	107.247	70.75	51.667	49.667	39.047		99.387	129.667	186.653	96.107	70.623	112.147	122.193
	CSS0015529	CsCHIb	3.83	5.717	5.033	3.387	1.44	0.917	1.033		4.383	4.457	6.2	4.583	3.273	3.71	6.097
	CSS0032324	CsCHIc	43.78	59.393	66.52	48.603	46.423	41.777	33.863		45.58	53.617	48.6	51.92	38.073	28.05	15.897
	CSS0012595	CsCHId	9.763	8.99	10.787	11.783	10.807	11.38	10.05		8.493	10.143	8.02	11.28	9.007	8.713	5.62
	CSS0016177	CsF3Ha	1417.69	2180.35	1413.5	1077.32	570.063	619.823	396.043		1332.47	1796.41	2446.18	1434.94	945.66	1501.63	1714.96
	CSS0019002	CsF3Hb	20.667	44.563	16.733	10.4	3.443	2.023	1.28		19.457	34.76	34.67	17.083	15.53	34.88	54.08
	CSS0000672	CsDFRa	454.327	926.617	361.733	271.847	136.85	136.547	90.847		414.72	659.39	939.23	397.113	294.843	565.567	707.777
	CSS0016543	CsDFRb-1	0.65	0.993	5.993	3.113	3.687	3.703	3.443		2.407	1.47	3.173	3.043	3.537	2.447	1.923
	CSS0011557	CsDFRb-2	30.257	53.973	57.587	41.173	43.757	39.87	45.463		35.54	48.543	57.993	47.283	44.037	35.543	31.067
	CSS0015968	CsDFRc	4.65	6.293	8.803	6.183	8.72	7.607	5.673		5.893	6.153	4.483	5.15	5.807	3.577	1.027
	CSS0048905	CsF3'H	583.323	1082.04	530.937	409.943	187.387	154.58	103.183		573.25	852.963	1253.02	523.383	391.79	796.6	1050.63
	CSS0022212	CsF3'5'Ha	536.033	831.903	784.49	576.297	542.41	535.187	442.88		582.463	767.813	688.883	722.817	573.507	469.907	178.53
	CSS0014132	CsF3'5'Hb	16.783	30.083	13.903	8.917	3.267	3.41	1.99		15.897	20.697	21.537	11.4	8.017	13.343	14.683
	CSS0009063	CsLARa	679.013	1173.78	731.143	384.543	213.477	210.37	133.783		680.193	975.057	1033.69	436.957	432.27	617.857	655.45
	CSS0013831	CsLARb	6.153	9.507	4.343	2.203	3.42	0.957	2.327		10.333	5.333	6.157	3.28	4.84	2.227	1.193
	CSS0034690	CsLARc	5.827	6.04	4.57	4.983	3.893	3.25	4.193		4.9	4.507	7.003	4.22	7.05	13.137	25.07
	CSS0010687	CsANSa	98.283	203.13	58.393	47.79	19.993	12.297	10.343		114.803	105.033	188.117	89.817	70.763	158.16	250.86
	CSS0029211	CsANSb	2.993	3.653	2.04	2.17	1.947	0.96	1.11		4.92	2.42	2.277	2	3.61	1.16	0.49
	CSS0010045	CsUGT78A15	32.8376	55.6064	28.624	22.023	10.2686	12.8094	9.31802		18.35	43.193	19.72	18.637	5.477	4.163	2.327
	CSS0043878	CsUGT75L43	2.93	2.797	2.027	2.83	3.977	6.22	18.063		2.2	1.78	0.833	2.02	1.2	1.373	1.07
	CSS0046529	CsFLSa	1228.15	2252.76	1009.8	804.313	451.657	484.717	306.94		1338.76	1630.64	2021.61	1100.76	930.167	1543.27	2157.98
	CSS0007745	CsFLSb	11.203	6.383	8.183	22.337	18.49	15.823	19.743		12.763	6.23	3.323	21.45	12.027	20.083	4.737
	CSS0045924	CsFLSc	3.797	4.11	3.67	5.093	4.427	4.713	5.06		3.157	3.943	2.52	6.433	2.787	3.283	1.89
galloyl derivatives biosynthesis pathway	CSS0006477	CsDQD/SDHc	47.177	85.27	48.857	28.97	16.207	19.987	9.463		38.233	68.363	30.563	36.02	20.31	13.913	5.607
	CSS0042855	CsDQD/SDHd	18.117	39.74	15.19	7.65	2.85	2.913	1.407		13.313	39.6	15.947	10.683	5.843	5.903	8.137
	CSS0005927	CsANRa	699.767	1266.15	786.6	657.813	364.607	400.52	259.393		690.68	965.783	1203.25	892.503	528.53	696.307	683.547
	CSS0041663	CsANRb	199.147	252.923	163.797	126.167	95.48	116.443	70.493		161.263	203.4	184.167	142.07	122.893	133.3	105.523
	CSS0043088	CsUGT84A22	109.35	151.583	98.03	67.98	53.867	60.327	49.57		108.603	124.847	127.78	80.817	62.653	74.257	73.88
	CSS0037283	CsTA	107.107	200.263	97.63	137.023	115.31	111.203	90.88		108.503	147.447	85.647	133.92	96.39	86.887	45.373
	MSTRG.22190.1	CSSCPL4-1	58.907	118.623	56.597	33.503	18.067	21.283	12.757		59.643	77.21	77.587	46.267	26.37	35.483	36.623
	MSTRG.22186.1	CSSCPL4-2	19.28	31.61	16.257	12.06	9.083	9.987	7.14		20.497	19.88	18.973	13.087	10.883	11.14	9.707
	MSTRG.22185.1	CSSCPL5	37.34	54.57	18.007	6.27	3.877	3.187	2.55		37.897	38.847	32.293	11.41	9.57	16.463	17.59
MYBs belonging to the sixth subgroup	CSS0046378	CsMYB113	6.773	6.93	4.28	6.557	3.433	2.417	2.843		14.967	9.867	12.063	5.587	10.847	20.42	35.483
	CSS0000220	CsMYB114	0.113	0.133	0.05	0.14	0.133	0	0.093		0.237	0.03	0.223	0.08	0.067	0.053	0
	CSS0030514	CsAN2	0	0	0	0	0	0	0		0	0	0	0	0	0	0
	CSS0046116	UNNAMED	0.493	0.58	0.4	0.257	0.22	0.057	0.067		0.78	0.407	0.783	0.46	0.157	0.38	0.297

## Sheet: TableS4
Table S4 The primers sequences used in AsODN.
Purpose	Gene name	Primer name	Primer sequence (5'-3')
Gene suppression of CsF3H in tea plants	CsF3H	CsF3H-AsODN-1	CACCTTCGGACGTTCATCTT
		CsF3H-AsODN-2	AATTTCTCGCTGTAGGTCTC
		CsF3H-AsODN-3	CATCTCTAGTGGCCTGGAGC
		CsF3H-sODN-1	TTCTACTTGCAGGCTTCCAC
		CsF3H-sODN-2	CTCTGGATGTCGCTCTTTAA
		CsF3H-sODN-3	CGAGGTCCGGTGATCTCTAC
Gene suppression of CsANS in tea plants	CsANS	CsANS-AsODN-1	GTACTCGCTTGTTGCCGGAA
		CsANS-AsODN-2	TGCCTCCTACTTCTTTTTCT
		CsANS-AsODN-3	ATGCTAGTGAGCTCTTCTTG
		CsANS-sODN-1	AAGGCCGTTGTTCGCTCATG
		CsANS-sODN-2	TCTTTTTCTTCATCCTCCGT
		CsANS-sODN-3	GTTCTTCTCGAGTGATCGTA
Gene suppression of CsUGT78A15 in tea plants	CsUGT78A15	CsUGT78A15-AsODN-1	ATAAGGTCAGTGTAGCAATG
		CsUGT78A15-AsODN-2	CAATGTATGCCACAGAGGTG
		CsUGT78A15-AsODN-3	CCTTCTGGTAATTGCTCTTT
		CsUGT78A15-sODN-1	GTAACGATGTGACTGGAATA
		CsUGT78A15-sODN-2	GTGGAGACACCGTATGTAAC
		CsUGT78A15-sODN-3	TTTCTCGTTAATGGTCTTCC
Gene suppression of CsUGT75L43 in tea plants	CsUGT75L43	CsUGT75L43-AsODN-1	TGCTTGTGAGCCGAGTTTAG
		CsUGT75L43-AsODN-2	TTGACCTACCCAGGGGAGAA
		CsUGT75L43-AsODN-3	CAATCTCCTCAATTTGGTTC
		CsUGT75L43-sODN-1	GATTTGAGCCGAGTGTTCGT
		CsUGT75L43-sODN-2	AAGAGGGGACCCATCCAGTT
		CsUGT75L43-sODN-3	CTTGGTTTAACTCCTCTAAC
Gene suppression of CsMYB113 in tea plants	CsMYB113	CsMYB113-AsODN-1	GCTATTAGCGACCATCTGTT
		CsMYB113-AsODN-2	TTTTATGAGCCTTGGCTCGT
		CsMYB113-AsODN-3	TTGATCAGCTGAGCCATACA
		CsMYB113-sODN-1	TTGTCTACCAGCGATTATCG
		CsMYB113-sODN-2	TGCTCGGTTCCGAGTATTTT
		CsMYB113-sODN-3	ACATACCGAGTCGACTAGTT
Gene suppression of CsWRKY75-1 in tea plants	CsWRKY75-1	CsWRKY75-1-AsODN-1	CCATATTTTCTCCACCGATA
		CsWRKY75-1-AsODN-2	CCTTCATAAGTCGTTACTAC
		CsWRKY75-1-AsODN-3	TCTGACTCAAGATTTGTTCG
		CsWRKY75-1-sODN-1	ATAGCCACCTCTTTTATACC
		CsWRKY75-1-sODN-2	CATCATTGCTGAATACTTCC
		CsWRKY75-1-sODN-3	GCTTGTTTAGAACTCAGTCT
Gene suppression of CsWRKY75-2 in tea plants	CsWRKY75-2	CsWRKY75-2-AsODN-1	GGAAAGATTGCTTGATGGTT
		CsWRKY75-2-AsODN-2	CAACTTGGCTCCTTGTTTGA
		CsWRKY75-2-AsODN-3	AGCTTCTTGGAAAGATGTTG
		CsWRKY75-2-sODN-1	TTGGTAGTTCGTTAGAAAGG
		CsWRKY75-2-sODN-2	AGTTTGTTCCTCGGTTCAAC
		CsWRKY75-2-sODN-3	GTTGTAGAAAGGTTCTTCGA
Gene suppression of CsMYB62 in tea plants	CsMYB62	CsMYB62-AsODN-1	AGTCCATGGCCCTCTTCTTA
		CsMYB62-AsODN-2	TTTTGAGTTGGCGCGCCTGT
		CsMYB62-AsODN-3	CCTGTTTTTGCACCCTTGTT
		CsMYB62-sODN-1	ATTCTTCTCCCGGTACCTGA
		CsMYB62-sODN-2	TGTCCGCGCGGTTGAGTTTT
		CsMYB62-sODN-3	TTGTTCCCACGTTTTTGTCC
Gene suppression of CsPHT4 in tea plants	CsPHT4;4	CsPHT4;4-AsODN-1	AATGCATCCGCCTCTGTTCC
		CsPHT4;4-AsODN-2	CATGTCAGAAGAATGAAGGT
		CsPHT4;4-AsODN-3	TAGGCGTCAAAACTGTTGCA
		CsPHT4;4-sODN-1	CCTTGTCTCCGCCTACGTAA
		CsPHT4;4-sODN-2	TGGAAGTAAGAAGACTGTAC
		CsPHT4;4-sODN-3	ACGTTGTCAAAACTGCGGAT
Gene suppression of CsPHT2 in tea plants	CsPHT2-1	CsPHT2-1-AsODN-1	TCTAGACGATATATGGAAGG
		CsPHT2-1-AsODN-2	ATTCTGTTGACTAGGATTGC
		CsPHT2-1-AsODN-3	AGCAGATTATCCTTCCCATT
		CsPHT2-1-sODN-1	GGAAGGTATATAGCAGATCT
		CsPHT2-1-sODN-2	CGTTAGGATCAGTTGTCTTA
		CsPHT2-1-sODN-3	CGTTAGGATCAGTTGTCTTA

## Sheet: TableS5
TableS5 FPKM of JA, SA, and ETH pathway in 6 hpi–6 dpi leaves after C. camelliae infection with resistant cultivar "ZC108".
				CK leaves							inoculated leaves
Pathways	Gene-ID	Names	6h	12h	24h	48h	72h	96h	6day		6hpi	12hpi	1dpi	2dpi	3dpi	4dpi	6dpi
Jasmonic acid signaling pathway	LOX	CSS0003467	9.257	11.47	20.443	17.167	8.467	4.193	7.23		17.587	21.83	36.93	18.077	13.983	14.283	49.183
	LOX	CSS0033612	123.647	140.56	229.59	241.72	147.567	86.767	110.773		212.713	258.997	398.91	215.803	168.8	182.403	572.777
	LOX	CSS0047561	8.383	2	3.18	0.777	0.9	0.423	0.763		9.45	4.087	2.593	1.3	3.853	6.78	21.723
	LOX	MSTRG.6744	6.863	3.03	4.8	4.28	2.427	1.86	1.933		11.553	5.067	9.793	3.777	2.113	2.693	7.367
	AOS1	CSS0037941	42.073	21.73	19.56	17.357	18.383	17.57	19.813		58.263	26.233	21.183	16.677	24.273	27.713	23.37
	AOC	CSS0006857	74.55	31.227	17.49	12.627	14.113	11.51	12.153		77.35	32.96	23.283	15.673	28.75	31.227	46.907
	AOC	CSS0034810	5.067	1.69	2	1.343	1.253	1.59	1.827		4.91	3.297	1.917	1.18	2.25	2.337	3.063
	AOC	CSS0044486	3.943	4.08	2.577	1.713	2.107	1.28	1.553		5.17	4.883	9.22	2.673	4.7	6.913	17.9
	OPR	CSS0003548	76.443	17.913	23.64	7.557	1.623	0.817	1.26		119.177	89.957	34.36	10.69	52.777	97.393	199.657
	OPR	CSS0008148	81.693	82.777	56.377	50.503	41.027	32.73	34.59		73.3	102.563	116.457	58.577	89.927	107.007	153.647
	OPR	CSS0009278	128.013	22.99	23.963	14.72	9.98	9.257	8.217		121.963	69.077	47.617	21.217	88.45	134.387	246.91
	OPR	CSS0037945	69.147	72.14	46.187	39.323	34.47	29.527	28.553		65.04	89.35	98.427	48.81	77.507	86.523	132.333
	JAR	CSS0048352	31.307	37.487	37.377	38.223	35.843	37.6	36.54		32.333	36.897	39.23	35.103	32.25	33.49	34.11
	JAR	CSS0032243	81.867	114.07	72.043	56.98	33.593	28.183	27.473		154.617	113.017	153.563	51.703	46.81	75.403	118.65
	JAR	CSS0006629	11.74	16.85	11.247	7.837	4.653	4.307	4.603		21.367	16.18	23.223	7.537	6.43	11.427	17.587
	JAR	CSS0007780	9.717	13.38	8.96	6.87	4.483	3.383	3.05		17.66	14.32	17.163	5.973	5.387	8.943	14.2
	JMT	CSS0039813	5.33	6.373	9.033	8.2	7.047	6.797	6.003		8.257	5.85	4.197	6.46	4.797	3.403	0.813
	MYC2	CSS0003529	1.77	0.423	0.333	0.713	0.173	0.1	0.1		2.54	1.47	4.263	0.637	2.067	4.527	9.347
	MYC2	CSS0004820	54.52	28.203	30.847	29.467	28.15	25.38	27.16		40.98	40.39	40.12	29.087	38.57	43.423	57.507
	MYC2	CSS0026655	2.887	0.327	0.487	1.237	0.1	0.067	0.067		2.737	2.317	7.133	0.807	2.803	6.653	13.83
	MYC2	CSS0029111	70.043	23.913	28.333	22.407	20.697	18.53	18.36		56.633	48.713	40	23.303	45.497	53.633	76.773
	CSJAZ1	CSS0031905	76.667	32.55	39.313	29.05	28.757	25.533	28.183		103.46	48.433	32.087	27.533	33.287	39.39	45.733
	CSJAZ3	CSS0022053	77.963	85.6	67.32	71.223	60.783	60.69	57.023		77.257	73.597	73.313	67.803	67.06	65.793	61.87
	CSJAZ4	CSS0012514	0.447	0	0.05	0.057	0.063	0.183	0.057		0.14	0.093	0.267	0.15	0.063	0.25	0.273
	CSJAZ5	CSS0010510	95.96	29.733	13.637	4.907	4.523	2.58	2.137		140.513	63.723	27.91	7.383	32.227	48.423	92.577
	CSJAZ8	CSS0028188	1.77	0.357	0.233	0.033	0.067	0.017	0		2.48	0.873	0.087	0.057	0.297	0.15	0.153
	CSJAZ10	CSS0034430	27.97	4.673	2.367	0.837	0.793	0.54	0.687		36.487	10.24	1.337	0.603	2.37	1.997	3.77
Salicylic acid signaling pathway	ICS	CSS0015802	65.11	73.207	69.737	65.06	64.48	58.473	62.497		62.177	68.27	70.257	64.853	67.43	63.753	69.213
	ICS	CSS0032857	41.47	45.9	42.343	44.113	44.98	41.537	44.733		42.767	42.577	40.103	43.863	41.96	40.023	38.68
	ICS	CSS0007548	34.387	10.853	8.927	8.12	7.22	6.787	7.193		25.14	16.49	12.67	9.25	17.493	17.63	24.21
	ICS	CSS0042700	17.547	9.923	14.113	15.76	11.633	10.517	10.453		14.133	12.593	15.293	13.717	15.027	18.767	27.61
	ICS	CSS0033223	31.043	9.157	8.25	9.237	6.613	5.667	5.76		23.23	13.233	11.49	8.323	14.293	17.22	24.06
	PBS3	CSS0046770	11.96	2.59	2.087	0.563	0.18	0.243	0.29		27.847	28.503	5.99	1.557	9.707	15.407	27.09
	EPS1	CSS0025180	43.643	44.22	42.603	39.227	36.717	35.627	35.587		40.017	38.157	49.91	39.257	41.387	40.247	46.993
	EPS1	CSS0012265	25.393	18.523	18.88	17.917	16.887	17.2	18.687		25.047	20.793	21.027	18.723	20.437	19.343	22.213
	CsPALa	CSS0041448	657.467	978.347	603.713	463.64	244.25	256.713	151.637		681.05	820.067	878.613	551.243	393.08	588.97	717.123
	CsPALd	CSS0001442	176.407	213.747	113.313	76.16	30.63	19.15	14.933		181.787	213.173	267.423	112.75	178.617	371.7	800.333
	CsPALe	CSS0034802	364.363	429.733	246.027	182.107	103.127	92.633	71.757		327.627	389.05	402.333	200.507	213.25	345.807	541.267
	CsPALf	CSS0010367	56.46	109.793	59.553	52.663	34.573	29.667	34.973		62.207	78.62	163.293	64.637	91.713	189.7	424.823
	AIM1	CSS0001104	73.58	77.323	61.887	55.47	53.693	47.677	53.777		89.143	78.127	85.943	55.357	60.977	71.53	100.24
	AIM1	CSS0020016	99.23	112.147	98.61	89.127	83.117	81.977	82.04		99.373	111.073	128.803	84.583	97.55	107.233	141.593
	SABP	CSS0038795	9.503	8.09	6.917	7.34	7	6.017	6.933		10.493	8.617	10.447	7.197	8.87	11.377	15.9
	SABP	CSS0043921	12.127	6.783	6.53	5.27	3.737	3.01	4.11		12.303	12.967	8.257	5.47	6.92	9.93	14.373
	SAMT	CSS0031161	30.073	37.627	48.233	58.64	62.2	75.357	80.577		34.14	33.71	34.097	67.027	60.14	34.357	29.17
	SAMT	CSS0008384	13.75	16.687	21.17	23.563	28.763	35.417	39.72		15.777	13.91	17.37	27.433	29.177	16.993	29.597
	NPR1	CSS0033230	7.33	4.733	4.703	4.217	4.623	3.48	3.81		6.83	6.103	4.49	4.367	5.637	4.823	5.31
	NPR1	CSS0034352	17.073	10.217	9.68	10.237	10.307	9.013	9.8		16.103	12.847	11.953	9.83	12.743	12.74	13.133
	NPR3	CSS0007599	6.747	8.043	7.107	6.833	6.003	5.147	5.307		8.117	8.213	10.09	7.107	8.493	11.09	18.72
	NPR4	CSS0003218	0.27	0.253	0.243	0.763	0.517	0.43	0.57		0.33	0.353	0.133	0.583	0.373	0.643	1.763
	NPR5	CSS0050405	9.307	6.807	5.727	9.13	8.46	7.717	8.357		9.193	8	7.633	7.83	9.493	11.227	10.93
	NIMIN	CSS0037105	1.507	0.737	0.423	0.52	1.043	0.643	0.43		0.89	0.717	0.03	0.8	0.727	0.253	1.397
	TGA	CSS0000938	16.533	11.787	10.793	9.297	8.757	8.5	8.397		16.46	14.61	15.32	10.17	14.643	17.353	24.533
	TGA	CSS0027268	43.407	31.273	28.8	26.297	27.11	22.263	25.1		38.887	35.95	33.823	26.983	31.743	36.073	43.273
	PR	CSS0000190	3.613	0.643	1.04	3.23	2.447	2.66	2.033		2.91	1.063	0.9	3.043	2.743	2.89	4.88
	PR	CSS0007078	4.77	4.637	5.83	6.01	7.93	4.313	5.673		8.333	6.503	4.81	13.613	11.793	15.53	59.66
Ethylene signaling pathway	SAMS2	CSS0014929	249.81	98.173	82.043	88.433	81.03	59.38	55.763		229.777	175.667	135.61	91.413	280.203	403.543	610.263
	SAMS2	CSS0041489	215.027	81.937	74.977	66.647	54.713	46.597	43.253		206.497	162.977	111.927	69.327	246.173	365.793	546.747
	ACS	CSS0031457	2.413	2.78	3.133	2.65	3.197	3.18	2.883		2.453	2.74	2.303	2.883	2.96	2.677	2.063
	ACS	CSS0001904	105.947	104.647	108.983	104.837	109.877	104.773	115.31		107.417	108.77	103.237	104.067	105.047	110.203	108.907
	ACO	CSS0022476	3175.75	2122.25	1168.14	1751.62	1225.96	1198.03	1048.57		3582.32	2654.44	2200.87	1814.43	2379.69	3087.28	3735.6
	ACO	CSS0002163	23.013	4.433	11.85	3	0.8	0.937	1.227		19.043	28.557	5.053	11.51	47.547	59.88	163.363
	ACO	CSS0008883	17.563	2.157	6.557	3.783	0.913	0.96	1.217		11.343	14.71	3.64	7.523	28.187	32.163	78.657
	CTR1	CSS0002054	12.947	6.123	6.427	6.2	6.65	6.437	6.577		10.37	7.07	6.973	6.12	8.24	8.94	11.913
	EIN2	CSS0031681	10.37	15.733	13.537	11.16	10.137	8.423	9.24		10.847	14.97	20.31	11.297	11.6	11.733	14.69
	EIN2	CSS0040711	36.477	55.283	44.95	38.25	31.7	27.66	30.707		38.12	52.34	68.69	38.32	38.223	38.267	52.433
	EIN3	CSS0026723	211.883	196.04	189.103	174.133	161.99	144.617	158.57		212.073	204.113	217.51	168.613	180.603	190.497	216.253
	EIN3	CSS0042368	144.113	153.117	156.52	150.527	150.923	137.17	148.92		153.017	151.957	159.187	147.567	152	140.973	131.75
	EIN3	CSS0042440	10.387	6.727	5.537	6.787	7.89	5.03	0.71		16.34	10.113	12.883	3.923	3.413	6.57	7.43
	ERF1-3	CSS0028788	54.667	37.517	35.37	32.787	34.487	34.17	33.75		50.84	42.817	42.277	35.743	40.347	45.55	49.4
	ERF2	CSS0002695	48.573	5.97	5.313	5.15	4.087	3	3.593		37.553	20.953	8.017	5.423	23.077	24.987	42.557
	ERF2	CSS0035725	10.39	2.4	2.63	2.953	2.143	2.333	2.223		5.75	5.27	2.843	3.22	5.857	6.687	11.723
	ERF3	CSS0042790	12.81	9.453	10.77	9.34	10.297	9.253	9.58		12.86	10.293	11.497	9.467	11.33	11.907	14.303
	ERF3	CSS0034413	19.997	13.373	12.493	13.403	12.997	12.03	12.647		17.99	15.657	13.663	13.133	18.213	16.51	19.257
	ERF4	CSS0005784	26.437	8.64	11.817	8.387	4.997	4.77	4.17		14.723	18.127	13.117	8.097	21.413	29.88	55.23
	ERF4	CSS0025246	20.72	11.32	11.597	10.267	9.987	7.107	8.103		21.347	18.143	17.613	12.073	20.183	24.81	36.277
	ERF4	CSS0015155	15.487	2.21	2.16	3.26	2.97	2.17	3.28		8.567	3.543	2.573	4.037	9.603	8.99	11.097
	ERF1B	CSS0009309	73.267	11.187	13.117	7.907	6.947	2.98	3.797		34.317	40.877	32.117	9.693	45.997	53.723	89.09
	ERF1B	CSS0021082	23.293	1.907	2.71	0.213	0.29	0.347	1.063		20.32	20.293	10.747	3.423	33.793	58.977	113.027
	ERF1B	CSS0034513	78.87	6.157	7.863	3.117	3.57	2.143	2.857		27.79	35.107	29.49	9.097	60.393	54.557	93.953
	ERF12	CSS0010538	18.863	8.11	9.063	6.92	6.407	6.497	7.59		16.47	13.567	24.637	12.45	23.12	28.607	52.207
	ERF095	CSS0036725	47.577	5.973	9.597	3.64	2.58	3.237	2.903		42.06	28.09	22.67	6.543	39.607	65.597	90.557
	ERF106	MSTRG.1049	93.24	45.453	35.223	33.547	47.22	46.57	45.02		56.633	59.253	42.087	28.85	62.42	62.53	72.993
	ERF118	MSTRG.32051	18.973	22.493	23.163	22	21.417	20.62	20.027		22.45	21.997	27.01	22.197	19.747	22.637	25.587

## Sheet: TableS6
	TableS6 FPKM of phosphorus signaling pathways in 6 hpi–6 dpi leaves after C. camelliae infection with resistant cultivar "ZC108".
			CK leaves								inoculated leaves
	Gene-ID	Name	6h	12h	24h	48h	72h	96h	6day		6hpi	12hpi	1dpi	2dpi	3dpi	4dpi	6dpi
Predictive phosphate transporters	CSS0036468	PHT4;4	103.413	77.247	105.627	125.813	132.153	144.317	144.3		95.197	86.363	61.59	114.79	100.077	93.4	40.49
	CSS0033043	PHT1-4	81.147	114.877	149.8	109.31	87.733	93.82	96.917		109.903	127.52	133.587	107.967	80.583	75.387	69.34
	CSS0025345	PHT2-1	22.747	30.037	32.64	30.327	38.51	39.79	44.667		20.707	28.843	19.647	30.617	26.97	22.003	9.81
	CSS0004236	PHT2-1	18.853	18.373	22.487	25.74	25.003	26.417	22.803		18.72	19.71	16.427	25.34	20.74	16.697	12.917
	MSTRG.40998	PHT4;4	2.333	3.003	3.383	2.837	2.917	2.77	2.697		2.447	2.81	3.09	2.75	3.323	2.69	2.16
	CSS0013625	PHT1-9	3.103	1.69	1.71	2.563	2.143	2.283	2.11		4.057	2.553	2.9	2.703	2.887	5.05	9.423
	CSS0042744	PHT1-4	3.89	1.697	2.577	2.527	1.627	1.37	2.053		5.85	1.273	5.42	2.64	3.847	3.24	2.863
	CSS0020011	PHO1;H3	2.37	5.54	5.57	4.823	3.61	3.55	4.95		3.43	6.627	6.817	5.06	4.367	5.597	6.513
	CSS0017512	PHO1;H3	18.947	26.577	29.207	24.263	26.107	23.147	22.53		19.093	25.023	24.277	23.587	22.59	18.217	15.46
	CSS0023074	PHO1-H1	3.2	3.36	5.563	4.093	6.417	7.34	7.323		4.733	4.243	4.267	5.38	4.907	5.047	2.473
	MSTRG.38791	PHO1-H5	1.24	1.617	1.89	2.013	3.073	2.773	2.987		1.587	1.787	1.673	1.853	2.037	1.77	0.817
	CSS0010047	SULTR3;3	0.493	0.46	0.76	0.98	0.763	1.287	1.137		0.86	0.567	0.513	1.123	0.8	0.573	0.22
	CSS0026768	SULTR3;4	2.387	3.517	5.513	4.957	4.317	3.533	3.55		2.103	3.463	3.827	4.12	3.623	2.357	1.377
	CSS0009898	SULTR3;4	2.017	1.967	1.947	2.17	2.693	2.11	3.16		2.787	1.637	2.393	2.54	2.393	1.873	0.883
Predictive low-Pi–responsive genes	CSS0039772	PHL1	53.4	48.853	56.67	50.733	50.983	49.547	48.017		59.38	53.083	61.063	49.727	51.043	54.733	59.143
	CSS0042630	PHL1	63.783	42.427	37.217	35.56	31.3	29.74	31.563		52.55	50.273	54.23	34.947	47.943	50.183	68.863
	CSS0026971	PHL1	18.303	17.477	14.56	14.63	13.633	12.947	13.443		17.62	16.123	18.1	14.36	15.18	18.02	21.26
	CSS0035819	PHL1	21.603	19.143	16.3	15.94	15.203	17.08	16.7		20.63	20.777	19.03	15.133	16.53	18.81	19.62
	CSS0038558	PHL7	53.207	55.243	54.843	52.857	55.883	54.807	58.59		53.653	53.33	51.527	51.373	50.527	53.093	42.497
	CSS0008911	PHL7	27.037	32.693	28.227	30.393	28.58	26.79	26.86		30.997	31.087	31.063	29.36	28.743	27.787	30.763
	CSS0015223	PHL1	26.187	27.863	35.773	36.083	43.123	45.707	39.34		28.583	28.117	30.343	32.373	35.813	33.383	24.727
	CSS0019363	PHL1	12.173	11.493	14.673	16.773	17.747	18.317	16.377		11.293	11.843	12.133	14.753	17.43	13.123	10.873
	CSS0027631	PHL3	28.843	30.847	37.783	38.78	43.2	37.453	42.387		29.51	30.37	28.423	38.69	37.763	32.013	24.033
	CSS0023963	PHL3	4.257	8.747	7.257	6.213	6.14	6.907	5.807		4.68	5.89	5.207	5.413	4.833	3.493	1.33
	CSS0019219	PHL7	2.333	2.54	2.78	2.057	2.353	2.1	2.063		2.327	2.463	3.043	2.883	2.273	2.293	3.103
	CSS0045704	PHL8	13.12	17.61	18.44	17.61	19.67	18.687	18.79		14.023	17.813	14.21	17.873	16.347	11.863	5.903
	CSS0006111	PHL11	14.077	14.01	10.57	10.523	10.703	12.007	9.913		12.56	12.993	15.08	10.267	12.827	11.827	15.6
	CSS0036039	SPX2	135.053	123.42	164.557	129.747	119.18	111.03	90.41		211.593	143.173	206.173	111.37	119.357	170.323	194.47
	CSS0008578	SPX2	19.27	18.14	19.433	14.887	14.157	12.613	13.44		23.63	17.757	21.88	17.303	17.71	19.857	22.997
	CSS0046790	SPX2	6.347	5.337	5.253	4.663	4.093	5.03	4.76		5.78	4.85	6.603	4.053	4.713	5.323	6.15
	CSS0008008	SPX3	20.007	13.747	28.313	27.767	23.347	23.213	17.063		45.123	22.42	32.56	22.2	24.703	44.083	48.897
	CSS0009921	SPX3	5.873	4.133	6.947	8.297	4.417	4.253	2.45		14.76	6.533	10.443	6.37	7.6	17.12	23.467
	CSS0021396	SPX3	2.323	6.503	13.2	13.157	9.187	7.88	5.6		7.123	6.77	10.52	8.113	5.093	13.26	12.67
	CSS0042550	SPX3	9.633	5.247	10.47	12.397	7.86	8.667	6.33		19.377	9.393	14.647	9.59	11.22	23.643	29.05
	CSS0005168	SPX4	9.27	14.063	11.707	10.357	9.023	8.53	8.293		11.32	12.267	15.973	10.58	8.673	8.107	7.2
	CSS0015964	MYB62	9.6	0.987	1.017	0.247	0.13	0.1	0.073		7.033	7.153	5.837	1.77	20.78	43.127	85.74
	CSS0024477	MYB62	15.47	4.503	3.487	0.53	0.117	0.053	0.027		19.77	15.187	6.163	2.693	11.887	17.38	38.69
	CSS0002944	MYB62	3.62	3.183	4.273	0.413	0.303	0.09	0.203		3.443	6.743	4.057	1.253	5.55	8.013	30.457
	CSS0013864	MYB62	0.05	0.08	0.113	0.017	0.1	0.02	0.053		0.02	0.08	0.237	0.03	0.103	0.207	0.61
	CSS0005839	WRKY75	42.187	5.15	9.617	6.773	0.933	1.02	0.823		35.203	40.42	35.343	7.577	60.057	103.243	271.553
	CSS0023344	WRKY75	20.52	5.977	6.867	8.513	2.043	1.227	1.617		27.26	24.617	21.027	7.173	25.903	41.533	116.56
	CSS0036687	WRKY75	0	0.107	0.28	0.257	0.383	0.047	0.133		0.523	0.523	1.327	1.543	10.353	21.967	116.357

## Sheet: TableS7
Table S7 The primers sequences used in qRT-PCR.
Purpose	Gene name	Primer name	Primer sequence (5'-3')
qRT-PCR	CsF3H	CsF3H-F	ACAACAACGCTTACGGCTCTC
		CsF3H-R	AAACCCCCCAACCTTCACA
	CsANS	CsANS-F	GTTTTCTGCGAACCACCCA
		CsANS-R	TTTTCCTCCAAGCACCTGAGT
	CsMYB113	CsMYB113-F	CCTACTTTTCCCAAGGGGCA
		CsMYB113-R	ATTGTCACTAGCCGCCAACA
	CsUGT78A15	CsUGT78A15-F	TTGGTGTGAGAGTTGAGGG
		CsUGT78A15-R	GGTCCAACAGCCTTGAGAG
	CsUGT75L43	CsUGT75L43-F	CCTTGCCATAATTCTACATTTCTTA
		CsUGT75L43-R	GCACCCGTCTTTGGGATGCTTC
	CsPHT2-1	CsPHT2-1-F	TTTGCAGCCTTCCCTCTCAG
		CsPHT2-1-R	GAAGCAGGCTGACAGGACTT
	CsPHT4;4	CsPHT4;4-F	GGTGTCGCTATGCCTGCTAT
		CsPHT4;4-R	TGCTGCTACCCAAGATGAGC
	CsWRKY75-1	CsWRKY75-1-F	CTTGGGGTTAAGTATGGAGA
		CsWRKY75-1-R	ACCATATTTTCTCCACCGAT
	CsWRKY75-2	CsWRKY75-2-F	TTATCATTAAACATGGTGAA
		CsWRKY75-R	TACATCGATAATAGCTTCTT
	CsMYB62	CsMYB62-F	ACAGGGTGAGCAATGGTAGT
		CsMYB62-R	CACTTGGAATGGAGTTCAAGGATCA

## Sheet: TableS8
Table S8 The primers for cDNA cloning of candidate genes.
Purpose	Gene name	Primer name	Primer sequence (5'-3')
Cloning	CsF3H	CsF3H-End-to-end F	ATGGCGCCAACAACAACGCT
		CsF3H-End-to-end R	TCAAGCAAAAATCTCATCAGTG
	CsANS	CsANS-End-to-end F	ATGGTGGCTACTGTGGCAGG
		CsANS-End-to-end R	TCATTTCCCTCCAAGCACCTG
	CsMYB113	CsMYB113-End-to-end F	ATGAAAGGGGTTCGTTTAGGAAT
		CsMYB113-End-to-end R	TCATTTAAGAAAATCCCAGAGATCC
	CsUGT78A15	CsUGT78A15-End-to-end F	ATGTCGACGATGGTGACTAAC
		CsUGT78A15-End-to-end R	TCAAAGATTGAGACTTGTTACC
	CsUGT75L43	CsUGT75L43-End-to-end F	ATGGACCACCAGCCTCACATAC
		CsUGT75L43-End-to-end R	CTAGATTCCAATCTCACTTAGAA
	CsPHT4;4	CsPHT4;4-End-to-end F	ATGGCAATCGGCTCTGTTCTTTC
		CsPHT4;4-End-to-end R	CTAGTCTAGAATCTTTTCCCCGG
	CsPHT2-1	CsPHT2-1-End-to-end F	ATGCCTCCTTGTTGCCTATCTTC
		CsPHT2-1-End-to-end R	TCACAGTATATATGCCAAGAACTT
	CsWRKY75-1	CsWRKY75-1-End-to-end F	ATGGAGAATTATTCAATG
		CsWRKY75-1-End-to-end R	TTAATTAAAAGGGTGAGGATA
	CsWRKY75-2	CsWRKY75-2-End-to-end F	ATGGAAAACCATCAAGCAAT
		CsWRKY75-2-End-to-end R	TTAAAAGGTAGAGTAAATTTGC
	CsMYB62	CsMYB62-End-to-end F	ATGAGTACAGTTAGTGACAG
		CsMYB62-End-to-end R	CTAGATGCCCAACTCTTCCG
